# Supplementary material for: Floral symmetry and scaling relationships between tepal mass and area in the daylily (Hemerocallis fulva)
Source: Front Plant Sci. 2025 Jul 25;16:1599033. doi: 10.3389/fpls.2025.1599033 (PMC12331610; doi:10.3389/fpls.2025.1599033)
Supplement: Supplementary file 1 [file Table1.xlsx]

## Sheet: Table S1
Table S1. Raw data of tepal size and shape for each of 136 daylily flowers.
Image	n	SI	AR	scan.length	scan.width	scan.area	FM	DM
001-I1	1996	0.151392	0.925428	7.60717	1.72458	9.01625	0.2011	0.0161
001-I2	1998	0.187086	0.800275	7.34412	1.8174	8.97255	0.2013	0.0155
001-I3	1998	0.193709	1.4589	7.52873	1.82625	9.44165	0.2123	0.0191
001-O1	2000	0.122922	1.10555	7.37011	1.21581	6.68526	0.1718	0.0153
001-O2	2000	0.346384	0.53223	7.36421	1.29994	7.16576	0.1802	0.0151
001-O3	2000	0.279922	1.18702	7.48204	1.17294	6.6694	0.1801	0.0169
002-I1	2000	0.228033	1.33487	7.62953	1.72299	9.07988	0.2123	0.0166
002-I2	1999	0.239923	1.47688	7.26632	1.79909	8.74499	0.208	0.0164
002-I3	1998	0.546233	3.74131	7.17088	1.68902	8.31955	0.2039	0.0182
002-O1	1998	0.230921	0.952723	7.2384	1.22826	6.42363	0.1911	0.0168
002-O2	2000	0.476447	2.27701	6.96705	1.17725	5.86323	0.1762	0.0147
002-O3	2000	0.492904	0.348479	7.26662	1.2014	6.17203	0.1922	0.0153
003-I1	2000	0.434078	0.438137	7.42769	1.66767	8.01505	0.2018	0.0162
003-I2	2000	0.357005	2.23859	7.31972	1.70505	8.64562	0.212	0.0174
003-I3	2000	0.321535	1.76937	7.49371	1.62986	7.93447	0.2029	0.0156
003-O1	1999	0.392484	2.27646	7.67053	1.26667	6.97592	0.1964	0.0166
003-O2	1997	0.154715	0.98375	7.57771	1.31099	7.2414	0.2029	0.0161
003-O3	1999	0.488314	3.10338	7.73139	1.2693	6.70435	0.2001	0.0158
004-I1	1995	0.283196	1.78807	7.51247	1.84285	9.28785	0.2184	0.0178
004-I2	2000	0.0850385	1.05828	7.30394	1.92714	9.42843	0.2158	0.0177
004-I3	1998	0.211817	1.38939	7.42112	1.85966	9.43895	0.2194	0.018
004-O1	1998	0.185675	0.73207	7.32382	1.31747	6.7914	0.1847	0.0161
004-O2	2002	0.37218	0.628037	7.45777	1.29876	7.00956	0.1854	0.0157
004-O3	1999	0.506989	0.321504	7.63271	1.29228	7.20523	0.1908	0.017
005-I1	2000	0.12016	1.01168	7.27047	1.66937	8.31635	0.2074	0.0168
005-I2	1995	0.154596	0.747279	7.09591	1.72796	8.6248	0.1917	0.0149
005-I3	1999	0.496117	2.68864	7.12547	1.77642	8.38337	0.1975	0.0158
005-O1	2000	0.291696	0.572772	7.19975	1.21618	6.53636	0.1656	0.0131
005-O2	1999	0.22599	1.43486	7.30445	1.1254	6.13355	0.1665	0.0138
005-O3	1998	0.423495	1.52772	7.44369	0.991971	5.40259	0.1562	0.0129
006-I1	1999	0.200708	1.19216	8.08922	2.01884	10.6929	0.2923	0.0246
006-I2	1997	0.328501	1.97156	7.99246	1.94576	10.6947	0.2748	0.0232
006-I3	2000	0.472801	2.41484	8.00253	1.91478	10.7645	0.2763	0.0231
006-O1	2000	0.255069	1.62162	7.90456	1.38537	7.69617	0.2511	0.0221
006-O2	1998	0.322469	1.57029	7.97342	1.30861	7.72943	0.242	0.0206
006-O3	2000	0.57521	1.76906	7.99277	1.40963	7.84088	0.2558	0.0214
007-I1	1998	0.321222	1.69751	7.23358	1.82246	8.50322	0.1975	0.0168
007-I2	2000	0.162164	0.894722	6.93153	1.80036	8.46346	0.1919	0.0168
007-I3	2000	0.277441	1.59801	7.19391	1.82925	8.69385	0.1987	0.0166
007-O1	1998	0.130592	1.04069	7.29349	1.23392	6.47026	0.1711	0.0146
007-O2	2000	0.251179	1.11028	7.15727	1.20175	6.19711	0.1657	0.0141
007-O3	1999	0.460465	1.06818	7.38085	1.24596	6.57325	0.1747	0.015
008-I1	2000	0.490599	0.321792	7.2623	1.51387	7.56106	0.2054	0.0178
008-I2	2000	0.709054	5.15505	6.20985	1.83261	7.7793	0.22	0.0174
008-I3	2000	0.194701	1.21324	7.39496	1.72993	8.78607	0.21	0.0198
008-O1	2000	0.187581	1.01661	7.24721	0.981878	5.34486	0.1751	0.0151
008-O2	2000	0.731884	4.79959	7.12982	1.31105	5.78247	0.2069	0.0176
008-O3	1998	0.748205	0.319964	7.23998	1.09086	5.59162	0.1816	0.0151
009-I1	1999	0.18353	0.951008	6.23105	1.58959	6.47607	0.1458	0.0118
009-I2	2000	0.305274	0.776724	6.17995	1.53781	6.42509	0.1451	0.0145
009-I3	2000	0.20635	1.38649	6.25539	1.56329	6.23882	0.1436	0.0121
009-O1	2000	0.502436	2.66156	6.14006	1.03937	4.73155	0.1299	0.0119
009-O2	1999	0.473218	0.404825	6.06885	1.02402	4.89049	0.1337	0.0108
009-O3	2000	0.37033	0.661505	4.98002	1.00032	3.98689	0.1211	0.0109
010-I1	1999	0.116535	1.02581	7.20326	1.86837	8.94985	0.2156	0.0188
010-I2	1999	0.326549	1.64243	7.09424	1.84438	8.98198	0.2187	0.0175
010-I3	1997	0.26076	1.3887	7.22465	1.78354	9.22969	0.228	0.0185
010-O1	1999	0.392509	2.40016	7.07505	1.25222	6.29456	0.1952	0.0166
010-O2	1999	0.398912	0.998787	7.35307	1.2084	6.15682	0.1927	0.0167
010-O3	1999	0.886149	0.0409185	7.52672	1.14679	6.35132	0.2102	0.0181
011-I1	2000	0.352707	2.01721	7.20991	1.67712	7.77189	0.1945	0.0171
011-I2	2000	0.383173	0.488965	7.28238	1.74239	9.00726	0.2188	0.0187
011-I3	1999	0.226675	1.53736	7.0834	1.7024	8.74287	0.1928	0.0168
011-O1	2000	0.714243	4.59793	6.67412	1.29781	6.41546	0.1875	0.015
011-O2	2020	0.272816	0.582894	7.4996	1.06681	6.34235	0.1871	0.0152
011-O3	2000	0.471538	0.845008	6.98776	1.00749	5.47794	0.1679	0.0151
012-I1	2000	0.184795	0.737657	7.57281	1.76453	8.91307	0.2023	0.0193
012-I2	1999	0.33672	1.92376	7.25941	2.25503	8.81287	0.2033	0.0186
012-I3	1997	0.0922029	0.975831	7.53468	1.79195	8.39472	0.1985	0.0181
012-O1	2000	0.298158	1.38207	7.31181	1.31528	6.86597	0.1697	0.0151
012-O2	1999	0.528624	0.443625	7.29376	1.29386	6.39369	0.1675	0.0152
012-O3	1998	0.659245	0.318556	7.10661	1.16128	6.17668	0.1728	0.0161
013-I1	1998	0.260222	0.61808	7.70907	1.90189	9.27674	0.2225	0.0205
013-I2	1999	0.215643	0.761218	7.2533	1.95181	8.89638	0.2276	0.0208
013-I3	1999	0.262213	1.58546	7.48266	1.97338	9.71208	0.2261	0.0219
013-O1	1999	0.191982	1.35944	7.6991	1.24929	6.80903	0.1809	0.0187
013-O2	2000	0.220582	1.0596	7.38776	1.37126	7.42412	0.1883	0.0184
013-O3	2000	0.208877	1.32553	7.9496	1.40339	7.82486	0.2015	0.0201
014-I1	2000	0.741769	7.49147	6.00039	1.56053	6.29228	0.1696	0.0153
014-I2	2000	0.286358	0.572433	4.97079	1.94882	6.20961	0.1732	0.0148
014-I3	1998	0.583619	0.296689	6.53954	1.90405	7.85625	0.1892	0.0158
014-O1	1998	0.978058	259.224	5.62333	1.17728	3.03927	0.1055	0.0103
014-O2	1999	0.87112	0.0668305	5.5122	1.73803	4.85725	0.1608	0.0137
014-O3	1999	0.333099	1.91277	6.77772	1.05025	4.96035	0.1563	0.0139
015-I1	2000	0.337786	0.733002	7.49636	1.70739	8.25047	0.2215	0.0181
015-I2	1998	0.160424	1.25962	7.39225	1.7077	8.97226	0.2198	0.0189
015-I3	1998	0.226853	1.45857	7.16921	1.80431	8.34595	0.2183	0.0184
015-O1	1999	0.33432	2.00429	7.47928	1.2687	6.52556	0.1944	0.0172
015-O2	2000	0.307749	0.55787	7.34259	1.24162	6.60549	0.1915	0.0165
015-O3	1997	0.191104	1.10442	7.64155	1.19231	6.81143	0.2001	0.0176
016-I1	1999	0.440155	0.422403	6.37639	1.74643	7.17743	0.2113	0.0174
016-I2	1999	0.41535	0.414324	7.22736	1.85796	9.23617	0.2153	0.0176
016-I3	1996	0.579104	4.02447	7.2648	1.79923	9.02627	0.2115	0.0176
016-O1	1998	0.888108	0.0341311	6.43645	1.9438	5.55538	0.1773	0.0186
016-O2	1998	0.198424	0.755549	7.76649	1.27436	6.92592	0.1865	0.0156
016-O3	1999	0.772395	5.6624	5.65791	1.28683	3.90014	0.1537	0.0137
017-I1	2000	0.506964	0.392943	7.28555	1.55802	6.72646	0.1959	0.0162
017-I2	1998	0.229801	1.48393	7.22513	1.76852	8.07786	0.1881	0.0143
017-I3	1999	0.118864	0.90696	7.31476	1.3699	7.08886	0.194	0.0158
017-O1	1998	0.164872	0.737836	7.26917	1.28489	6.73263	0.1658	0.0144
017-O2	1999	0.605807	0.241868	7.45324	1.22093	6.60759	0.1558	0.0135
017-O3	2000	0.363344	2.01429	7.58426	1.34285	7.3986	0.1832	0.0166
018-I1	1998	0.252666	0.705396	7.11813	1.66979	7.88641	0.1775	0.0142
018-I2	1998	0.258344	1.33952	6.80697	1.51386	6.57992	0.1671	0.0139
018-I3	1999	0.140118	0.991845	7.04403	1.76332	8.13867	0.1776	0.0138
018-O1	2000	0.368524	0.493186	6.98864	1.09927	5.72794	0.1509	0.0148
018-O2	2000	0.12917	0.88237	6.81487	1.12175	5.59495	0.1491	0.0119
018-O3	1999	0.262825	0.699109	7.09464	1.10802	5.60937	0.1485	0.0118
019-I1	1997	0.561173	4.05983	7.70843	2.00257	10.4163	0.2575	0.0212
019-I2	2000	0.292075	0.598939	7.45776	1.89742	10.0017	0.2614	0.0232
019-I3	1999	0.108064	0.937104	7.78234	2.0231	10.3462	0.2547	0.0228
019-O1	1999	0.770819	8.46044	6.94377	1.83498	6.97716	0.2389	0.0216
019-O2	1999	0.761888	0.115821	7.74813	1.33587	7.36857	0.2405	0.0213
019-O3	2000	0.210426	1.09116	8.02374	1.2248	6.6719	0.2118	0.0191
020-I1	1999	0.105654	0.908672	7.88888	1.87572	10.038	0.2227	0.0185
020-I2	2001	0.315354	1.97224	7.49131	1.94498	10.0057	0.2258	0.0181
020-I3	2000	0.393018	0.457991	7.65654	1.91139	9.82229	0.2187	0.0174
020-O1	2000	0.634456	4.67651	7.82957	1.26354	7.31598	0.1984	0.0169
020-O2	2000	0.356297	0.485877	7.54904	1.28689	6.72686	0.1908	0.0158
020-O3	1998	0.148986	0.883972	7.78314	1.20584	6.67227	0.1857	0.0149
021-I1	2000	0.134449	1.21858	7.87581	1.9224	10.3935	0.2245	0.0242
021-I2	1998	0.192934	0.686175	7.72042	1.9621	10.2113	0.2355	0.0266
021-I3	1998	0.395353	0.453563	8.02024	1.88369	10.291	0.2358	0.0211
021-O1	2000	0.285729	1.42747	7.60459	1.39026	7.55652	0.1923	0.0173
021-O2	2000	0.787652	0.12832	7.71861	1.42594	7.88982	0.2009	0.0188
021-O3	2000	0.142716	0.799347	7.96931	1.35723	7.8441	0.1954	0.0164
022-I1	1994	0.18161	1.11377	7.47535	1.70172	8.1775	0.1742	0.0142
022-I2	1999	0.0997565	0.989688	7.18185	1.77401	8.86594	0.1791	0.015
022-I3	2000	0.394405	0.449288	7.3173	1.70529	8.04392	0.1702	0.014
022-O1	1999	0.340799	2.07878	7.67484	1.24925	6.89444	0.1777	0.0148
022-O2	1999	0.447713	0.357734	7.43848	1.17033	6.26454	0.1707	0.0145
022-O3	1999	0.476865	0.32086	7.72108	1.17558	6.70892	0.1706	0.0135
023-I1	1999	0.573685	4.55635	7.53153	1.85793	8.88251	0.2191	0.0226
023-I2	2001	0.213612	1.5005	7.35596	1.99583	9.35913	0.2247	0.0248
023-I3	1998	0.401962	0.492338	7.72064	1.90244	9.15073	0.2256	0.0199
023-O1	1998	0.839207	16.4058	7.41951	1.39015	7.04016	0.1915	0.0172
023-O2	1997	0.227801	0.629238	7.40635	1.34503	7.1995	0.1963	0.0175
023-O3	2000	0.390099	0.427194	7.96796	1.17575	7.06613	0.1893	0.0163
024-I1	2000	0.402179	2.30547	8.23709	1.75306	9.90446	0.2822	0.0271
024-I2	2000	0.155194	0.766016	7.75818	1.95966	8.46262	0.1711	0.0147
024-I3	2000	0.352281	0.53767	8.17847	2.10304	11.254	0.2925	0.0271
024-O1	2000	0.392614	1.63623	7.94868	1.31099	7.59233	0.2517	0.0229
024-O2	1998	0.297324	1.04635	7.49762	1.4411	7.54396	0.2566	0.0236
024-O3	1999	0.365984	2.14824	8.31194	1.37676	8.02606	0.257	0.0233
025-I1	1999	0.313282	0.752087	7.90657	1.74516	8.80585	0.2176	0.0193
025-I2	1999	0.400932	2.19387	7.26442	1.71247	8.50266	0.2077	0.0197
025-I3	2000	0.506076	0.302618	7.79149	1.71969	9.67819	0.2281	0.0193
025-O1	2000	0.893082	20.6325	6.99297	1.37435	5.635	0.1775	0.0143
025-O2	2002	0.9324	0.0331498	5.84975	2.19548	4.58713	0.1615	0.016
025-O3	2000	0.632242	0.322602	7.95033	1.30965	7.22511	0.2203	0.0172
026-I1	2000	0.485534	0.35262	6.15849	1.63948	7.18014	0.2265	0.0194
026-I2	1998	0.530618	0.394577	6.31905	1.72978	7.57205	0.2116	0.0188
026-I3	2000	0.620926	3.84223	5.33518	1.33159	5.17642	0.1567	0.0152
026-O1	2000	0.622065	0.37679	6.00788	1.26714	6.05052	0.2106	0.0199
026-O2	1999	0.443169	2.70507	6.70159	1.2249	6.12642	0.1946	0.0176
026-O3	2000	0.300939	0.696402	5.04912	1.02136	3.39739	0.1363	0.0121
027-I1	1999	0.277843	1.69318	7.69188	1.8516	9.69417	0.2104	0.0175
027-I2	2000	0.508174	0.341815	7.67329	1.7007	9.02984	0.1945	0.0182
027-I3	1999	0.362129	1.86535	8.07887	1.62975	8.66639	0.1973	0.0177
027-O1	1999	0.47485	0.355958	7.41784	1.2563	6.66723	0.19	0.0163
027-O2	1999	0.770697	0.175748	7.9088	1.16167	6.64681	0.1886	0.0164
027-O3	2000	0.799466	9.30503	7.69115	1.25702	7.05662	0.2037	0.0185
028-I1	1999	0.193753	1.37674	7.73111	1.98144	9.62375	0.2186	0.0198
028-I2	1999	0.24708	0.968089	7.39405	1.89567	8.21808	0.2115	0.0206
028-I3	2000	0.523787	2.6892	7.51464	1.84452	8.95775	0.2184	0.0209
028-O1	2000	0.532005	2.90947	7.47418	1.23098	7.08627	0.203	0.0178
028-O2	1997	0.399079	0.571599	7.56211	1.25707	7.07203	0.2036	0.0183
028-O3	1999	0.420495	2.65587	8.00183	1.2574	7.13592	0.2056	0.0185
029-I1	1998	0.217687	0.779264	7.30448	1.63961	8.11806	0.1922	0.0161
029-I2	1999	0.417108	0.425339	7.06637	1.78505	8.6174	0.1851	0.0153
029-I3	2000	0.149482	0.956269	7.29839	1.62416	8.24159	0.1781	0.0154
029-O1	2000	0.364102	0.431464	6.97148	1.01309	5.20608	0.1769	0.0178
029-O2	1999	0.77517	0.110725	7.0635	1.19557	5.71006	0.1734	0.0143
029-O3	1998	0.340853	1.83867	7.21198	1.12137	5.79775	0.1761	0.0151
030-I1	2000	0.295339	0.546751	7.96029	1.58674	8.7916	0.2065	0.0186
030-I2	2001	0.100758	1.14819	7.67039	1.79267	8.72665	0.2036	0.0192
030-I3	1999	0.776554	0.141006	7.02109	1.55329	6.74323	0.1898	0.0197
030-O1	2000	0.336668	0.485059	7.6082	1.05807	6.0691	0.1864	0.0165
030-O2	2000	0.308128	0.597393	7.84288	1.27354	6.96341	0.2019	0.0173
030-O3	1999	0.275385	1.0981	7.88625	1.09049	6.30243	0.1942	0.0162
031-I1	1998	0.23708	0.986407	7.60018	1.77695	8.35322	0.2008	0.0165
031-I2	2000	0.108168	0.859628	7.61969	1.61899	8.07753	0.2016	0.0179
031-I3	1999	0.137162	1.23999	7.71074	1.85022	9.76529	0.2187	0.0184
031-O1	2000	0.324437	0.532317	7.52911	0.991219	5.49402	0.171	0.0148
031-O2	1998	0.24997	0.59253	7.55752	1.23831	6.71615	0.1936	0.0152
031-O3	1999	0.308932	0.945625	7.73405	1.00632	5.92473	0.1938	0.017
032-I1	1998	0.181788	1.32763	8.03574	1.93445	10.8177	0.2705	0.0249
032-I2	2000	0.20063	0.709818	8.03736	2.09027	10.5741	0.2584	0.0244
032-I3	2000	0.280784	0.804822	8.31022	1.9674	10.1161	0.2648	0.0234
032-O1	2000	0.189429	1.25954	7.72925	1.46844	8.00819	0.2326	0.0222
032-O2	2000	0.295849	0.54025	8.37008	1.35817	8.21206	0.2465	0.022
032-O3	1999	0.381719	1.51442	8.16516	1.4809	8.17315	0.2447	0.0228
033-I1	1999	0.402897	2.18224	8.05076	1.82671	10.1631	0.2551	0.0254
033-I2	2000	0.244032	0.950657	7.76601	1.91273	9.18424	0.2435	0.0245
033-I3	2000	0.392902	0.44507	8.09456	1.71945	10.1439	0.2558	0.0238
033-O1	2001	0.82346	8.23835	7.63275	1.37963	7.12434	0.2323	0.0226
033-O2	1999	0.372589	0.535324	7.70277	1.25505	7.18576	0.2302	0.0214
033-O3	2000	0.260583	1.06199	8.2261	1.39931	8.32289	0.2516	0.0223
034-I1	2000	0.498539	2.86179	7.26714	1.734	8.51959	0.1981	0.0172
034-I2	1999	0.106361	0.881931	7.45163	1.80044	8.52472	0.1974	0.0176
034-I3	1999	0.320545	0.539151	7.61953	1.72343	8.90265	0.1991	0.0172
034-O1	2000	0.253329	0.896316	7.30138	1.23717	6.21886	0.1776	0.0152
034-O2	2000	0.646114	0.272922	7.39542	1.27466	6.92764	0.1864	0.0159
034-O3	1999	0.426147	2.44003	7.82728	1.19702	6.65845	0.1913	0.0167
035-I1	2000	0.239055	1.56266	7.38832	1.77514	8.02539	0.1957	0.0189
035-I2	2001	0.309209	0.544179	7.3215	1.83573	8.97993	0.2033	0.0177
035-I3	1999	0.583615	0.293339	7.39942	1.82311	8.47111	0.198	0.0227
035-O1	1999	0.133386	1.04777	7.38599	1.23685	6.81804	0.1974	0.0178
035-O2	1999	0.906223	0.0332626	7.19698	1.39611	5.93167	0.1784	0.0167
035-O3	1998	0.396793	1.40439	7.57521	1.19123	6.25649	0.1942	0.0168
036-I1	2000	0.409834	0.707211	7.45152	1.56786	7.65272	0.1701	0.0162
036-I2	1999	0.223966	0.914968	7.41625	1.69131	6.91586	0.173	0.0165
036-I3	2000	0.132211	0.958033	7.471	1.6364	8.07838	0.1908	0.0191
036-O1	1999	0.364119	1.05014	7.25139	1.27852	6.3671	0.1687	0.0154
036-O2	2000	0.283661	0.910562	7.68734	1.1682	6.64744	0.172	0.0165
036-O3	1999	0.23917	0.915149	7.23712	1.20569	6.35912	0.1458	0.0126
037-I1	2000	0.143952	1.13076	7.54708	1.83223	8.12258	0.1709	0.0185
037-I2	1999	0.172429	0.825833	7.40728	1.72012	7.47602	0.1731	0.0159
037-I3	1999	0.392604	1.82997	7.48449	1.873	8.11523	0.1844	0.0169
037-O1	2000	0.317812	1.17067	7.54889	1.27368	6.37535	0.1752	0.0166
037-O2	1999	0.273681	0.556394	7.46365	1.30926	6.80226	0.1764	0.0146
037-O3	2000	0.261321	1.65009	7.5098	1.32621	7.01833	0.1874	0.0162
038-I1	2000	0.278744	1.24911	7.43438	1.29653	6.78128	0.1597	0.0169
038-I2	2000	0.246109	0.732581	7.29558	1.70211	7.5601	0.1594	0.0148
038-I3	1999	0.460982	0.455486	7.47861	1.49335	6.46842	0.1553	0.0167
038-O1	1998	0.0932106	0.913084	7.1392	1.19837	5.99691	0.1384	0.0138
038-O2	1998	0.764627	0.146904	7.01204	1.02032	5.28416	0.1482	0.0139
038-O3	2001	0.223558	0.693044	7.5227	1.13744	5.82758	0.1442	0.0137
039-I1	2000	0.367925	2.16541	7.4384	1.57171	7.37333	0.1756	0.0181
039-I2	1999	0.236011	0.866391	7.10541	1.654	6.67647	0.1762	0.0194
039-I3	1999	0.501126	0.321822	7.67516	1.76556	8.18931	0.1759	0.0183
039-O1	1998	0.505437	0.928829	7.63062	1.26399	6.31279	0.1926	0.019
039-O2	1999	0.782765	0.100161	7.7812	1.27346	6.91193	0.1835	0.0164
039-O3	1999	0.158131	1.39309	7.85785	1.24051	6.88614	0.1914	0.0173
040-I1	2000	0.266418	0.625586	7.90198	1.76277	8.38814	0.1858	0.0157
040-I2	2000	0.112541	0.968625	7.44959	1.66338	7.96163	0.1802	0.0145
040-I3	2000	0.568586	0.292359	7.50971	1.57425	6.93376	0.1737	0.0155
040-O1	2000	0.411737	0.438014	8.08436	1.22154	7.01559	0.1796	0.0151
040-O2	2000	0.620202	2.80805	7.32714	1.24638	6.26767	0.1593	0.0149
040-O3	2000	0.849067	0.0663179	7.57689	1.27146	6.76029	0.1778	0.0146
041-I1	1998	0.110183	0.959962	7.85725	1.6792	8.69208	0.2086	0.0205
041-I2	1999	0.391035	0.526509	7.20428	1.64368	7.53337	0.2163	0.0185
041-I3	1998	0.179182	0.701404	8.05439	1.78217	8.51539	0.2038	0.0202
041-O1	1999	0.722052	0.19359	8.00563	1.42509	7.32025	0.2179	0.0201
041-O2	1999	0.46624	0.670035	7.8398	1.41601	7.21653	0.2055	0.0178
041-O3	1999	0.230861	1.62716	8.01953	1.34887	7.81009	0.1976	0.0178
042-I1	1999	0.227183	0.652878	8.20214	1.64721	9.02592	0.1923	0.0181
042-I2	1999	0.223247	1.56476	7.48122	1.80993	8.20128	0.1663	0.0168
042-I3	1998	0.151296	0.773005	8.13477	1.87613	9.58701	0.2054	0.0201
042-O1	1998	0.326863	1.64236	7.94823	1.33143	7.61124	0.1861	0.0158
042-O2	1999	0.143272	1.18852	8.01986	1.37307	7.51924	0.1813	0.0162
042-O3	1999	0.380155	0.547139	8.1789	1.29792	7.39171	0.1983	0.0175
043-I1	1998	0.228512	1.52046	7.73693	1.53306	7.51494	0.1684	0.0162
043-I2	2000	0.466875	2.48776	7.29431	1.5298	6.80559	0.1642	0.0168
043-I3	2000	0.33116	0.571728	7.59494	1.66047	8.27753	0.1769	0.0155
043-O1	1997	0.351034	1.3484	7.2556	1.16306	6.3218	0.1372	0.0133
043-O2	1998	0.431943	0.40008	7.69505	1.34724	6.82359	0.1642	0.0153
043-O3	2000	0.364133	0.453708	7.87931	1.22751	6.91201	0.1704	0.0147
044-I1	1997	0.135514	0.877228	7.26256	1.41428	6.93384	0.1399	0.0128
044-I2	2000	0.261417	0.627533	7.01629	1.32742	5.74843	0.1506	0.0141
044-I3	2000	0.35341	0.465283	7.17951	1.44843	7.05847	0.133	0.0122
044-O1	1998	0.183665	1.31745	7.35634	1.0561	5.54424	0.1548	0.0148
044-O2	2000	0.145334	0.768477	7.38763	1.13219	5.48467	0.1398	0.0113
044-O3	1997	0.164279	1.21203	7.24201	1.16565	6.19791	0.1525	0.012
045-I1	2000	0.271428	0.718484	7.42422	1.4041	6.88531	0.1551	0.0162
045-I2	1999	0.255654	0.934235	7.42455	1.53051	6.84904	0.1517	0.0146
045-I3	1998	0.214839	0.636161	7.2155	1.45569	7.17823	0.1582	0.0152
045-O1	2000	0.398158	2.4351	7.179	1.16155	5.94783	0.1438	0.0145
045-O2	1999	0.352365	0.466002	7.36154	1.20179	6.1963	0.1433	0.0136
045-O3	1999	0.334366	1.21357	7.05372	1.20347	6.03707	0.1446	0.0133
046-I1	1996	0.24703	1.5547	7.34232	1.5268	6.96591	0.1542	0.0141
046-I2	1997	0.602878	0.297903	7.18217	1.38829	5.88787	0.1586	0.0141
046-I3	1998	0.213533	1.35421	7.28043	1.60726	7.26327	0.1522	0.0146
046-O1	2000	0.395611	2.25904	7.12777	1.00878	5.71721	0.1557	0.0118
046-O2	1999	0.396215	1.89608	7.57749	1.1456	6.05612	0.1454	0.0136
046-O3	1999	0.562679	0.283018	7.30095	1.19986	6.31659	0.1535	0.0124
047-I1	1998	0.300714	0.579058	7.17054	1.52374	6.61549	0.1602	0.0155
047-I2	2000	0.235111	1.50498	7.15205	1.7081	8.14483	0.1681	0.0162
047-I3	2000	0.189046	1.2464	7.08402	1.68717	7.77928	0.1644	0.0156
047-O1	2000	0.159188	0.85168	7.41851	1.24534	6.34904	0.1505	0.0144
047-O2	1999	0.297864	0.559945	7.31706	1.20233	6.10883	0.1447	0.0141
047-O3	1998	0.17803	0.759493	7.45439	1.21833	6.04414	0.1515	0.0138
048-I1	1999	0.454917	0.419215	6.64362	1.71161	7.67095	0.1636	0.0146
048-I2	2000	0.217397	0.686007	6.83551	1.65332	7.31321	0.1545	0.0138
048-I3	2000	0.331021	1.03816	6.70069	1.69177	7.48599	0.1594	0.0151
048-O1	2000	0.714435	0.182646	6.78128	1.16546	5.74339	0.1389	0.0119
048-O2	1997	0.371732	0.926808	6.85697	1.09156	5.55681	0.1364	0.0141
048-O3	1999	0.247481	0.93006	6.72729	1.07554	5.36995	0.1433	0.0138
049-I1	2000	0.440282	0.773157	7.41493	1.50106	7.27044	0.1827	0.0156
049-I2	2000	0.0900713	1.01911	7.25053	1.56679	7.08666	0.1701	0.0142
049-I3	1999	0.26345	0.66109	7.21702	1.75188	8.28526	0.1791	0.0167
049-O1	2000	0.121322	0.898737	7.81357	1.2929	6.86287	0.1645	0.0144
049-O2	1999	0.165522	0.963194	7.19308	1.31565	6.79212	0.1605	0.0139
049-O3	1998	0.829435	0.0816511	7.30015	1.33181	6.88382	0.1659	0.0146
050-I1	1998	0.200814	1.45832	7.84025	1.71532	9.38133	0.1992	0.0196
050-I2	2000	0.133242	1.1634	7.39339	1.7167	8.62411	0.1939	0.0188
050-I3	1999	0.552727	0.257675	7.59342	1.66953	8.18595	0.2017	0.0183
050-O1	1998	0.165651	0.857672	7.50373	1.27426	7.20881	0.1842	0.0158
050-O2	2000	0.497817	3.22694	7.95394	1.25608	7.06047	0.1946	0.018
050-O3	1999	0.396845	2.42114	8.00124	1.35841	7.68069	0.1945	0.0176
051-I1	1996	0.352364	1.43341	7.91589	1.70745	7.64672	0.2255	0.0211
051-I2	1999	0.112511	0.823055	7.52759	1.7801	8.89313	0.2238	0.0239
051-I3	1998	0.174359	0.773638	8.04229	1.53016	8.92079	0.2309	0.0219
051-O1	1998	0.292794	0.659837	7.56841	1.35654	7.14439	0.2156	0.0178
051-O2	1999	0.511523	2.89986	7.77978	1.29264	7.0559	0.2202	0.0221
051-O3	2000	0.137449	1.08441	8.4645	1.3108	7.71064	0.2336	0.0231
052-I1	2002	0.361847	1.78607	7.32385	1.55248	7.8986	0.1747	0.0157
052-I2	1996	0.574294	3.01287	7.21246	1.72186	7.5333	0.1673	0.0148
052-I3	2002	0.373556	2.02313	7.56882	1.74015	8.43863	0.1814	0.0174
052-O1	1999	0.213418	1.48356	7.725	1.33211	7.19404	0.1706	0.0162
052-O2	2000	0.249611	1.68023	7.42285	1.27336	6.90485	0.1592	0.0164
052-O3	1996	0.102364	0.94534	7.42991	1.32323	7.1036	0.1665	0.0151
053-I1	1998	0.125367	1.20294	7.64729	1.85383	8.84882	0.2358	0.0219
053-I2	1999	0.403437	0.46696	7.143	1.98048	8.42502	0.2285	0.0215
053-I3	1998	0.334811	1.91015	7.05424	1.67836	8.38601	0.2301	0.0211
053-O1	2002	0.176558	1.40008	7.51465	1.38275	7.33877	0.2149	0.0194
053-O2	2000	0.391145	0.435985	7.24322	1.35194	6.91723	0.2124	0.0195
053-O3	1998	0.465007	0.663244	6.93804	1.20256	6.07409	0.1958	0.0164
054-I1	2000	0.572771	0.305598	7.33624	1.50744	7.1388	0.1778	0.0173
054-I2	1999	0.392543	1.51741	6.96533	1.57106	7.16384	0.1753	0.0164
054-I3	1999	0.256094	1.71555	7.52372	1.61324	7.78816	0.1817	0.0165
054-O1	2000	0.38591	0.708161	7.27473	1.02701	5.33411	0.1604	0.0147
054-O2	2002	0.819022	7.84026	7.13209	1.11632	5.86806	0.1651	0.0151
054-O3	2000	0.832877	0.074185	7.53974	1.18407	6.39066	0.1878	0.0166
055-I1	1997	0.162895	0.95901	7.59417	1.4993	7.34372	0.1879	0.0182
055-I2	2000	0.235817	0.80819	7.47692	1.32897	6.30549	0.1682	0.0181
055-I3	1996	0.37174	0.729466	7.49135	1.32564	6.28024	0.1705	0.0187
055-O1	2000	0.288959	0.550875	7.64739	1.24678	6.61995	0.1887	0.0173
055-O2	2002	0.300909	1.33544	7.59066	0.965145	5.16479	0.1686	0.016
055-O3	2000	0.504131	0.321874	7.11597	1.16986	5.48835	0.1608	0.0158
056-I1	2000	0.612881	3.57954	6.88856	1.55683	6.70633	0.1802	0.0162
056-I2	1999	0.497875	0.375371	5.87568	1.63036	6.5831	0.1851	0.0174
056-I3	1999	0.448471	0.470988	6.77156	1.53283	7.21909	0.1734	0.0167
056-O1	1998	0.656503	4.84683	6.13124	1.05536	4.73394	0.1598	0.0142
056-O2	1998	0.843435	0.0701487	6.06419	1.47524	5.37778	0.1652	0.0145
056-O3	1999	0.158768	0.818914	7.50725	1.05077	5.75582	0.1618	0.0142
057-I1	2000	0.172718	0.898322	7.27582	1.63389	7.36404	0.1584	0.0148
057-I2	1997	0.300682	0.566442	7.03982	1.42291	6.74924	0.1492	0.0142
057-I3	1998	0.0896377	1.00735	7.56634	1.55639	7.0088	0.1738	0.0176
057-O1	2000	0.39838	0.422744	7.32829	1.15556	6.06229	0.1468	0.0123
057-O2	1994	0.123715	1.01328	7.40642	1.23237	6.46492	0.1479	0.0131
057-O3	2000	0.250372	1.70378	7.56096	1.1798	6.3342	0.1538	0.0138
058-I1	1998	0.578123	0.271617	7.4483	1.56273	7.79563	0.1852	0.0185
058-I2	2000	0.314678	1.77214	7.25335	1.76982	8.25757	0.1836	0.0174
058-I3	1998	0.284794	1.15991	7.33667	1.73989	7.8127	0.1757	0.0177
058-O1	1999	0.198308	0.73369	7.3381	1.38071	7.25213	0.1674	0.0158
058-O2	1995	0.361869	2.12468	7.49921	1.34014	7.15983	0.1659	0.0152
058-O3	1997	0.444702	0.396078	7.68932	1.23997	6.9914	0.1668	0.0157
059-I1	1999	0.218295	0.719475	8.00513	1.95593	9.35277	0.2422	0.0241
059-I2	1999	0.141572	1.0422	7.65801	1.82581	9.09686	0.2381	0.0248
059-I3	2000	0.39341	2.09058	7.87776	1.84732	8.78175	0.2344	0.0231
059-O1	2000	0.61654	2.99589	7.64526	1.2915	6.91552	0.2259	0.0221
059-O2	1998	0.422569	2.28935	8.04621	1.44184	7.90143	0.2389	0.0236
059-O3	2002	0.520188	3.47773	8.20986	1.43802	8.464	0.2487	0.0238
060-I1	2000	0.136332	1.10542	7.75247	1.51835	7.84353	0.1926	0.0203
060-I2	1998	0.278479	0.815319	6.59271	1.32026	5.69801	0.1653	0.0177
060-I3	2000	0.601512	3.07897	7.42349	1.20762	5.69674	0.1638	0.0188
060-O1	1999	0.388214	2.03348	8.00275	1.39083	7.5736	0.1877	0.0185
060-O2	1998	0.200501	0.721621	7.58792	1.30466	6.64452	0.1735	0.0167
060-O3	1997	0.218966	0.738393	7.53384	1.31028	7.26711	0.1758	0.0175
061-I1	1999	0.200751	1.01338	7.70089	1.62721	7.93363	0.1763	0.0155
061-I2	1998	0.179788	1.28131	7.27007	1.60633	6.95665	0.1526	0.0148
061-I3	1997	0.590877	3.53816	7.4275	1.63052	7.30565	0.1706	0.0138
061-O1	2000	0.426235	0.381673	7.54119	1.2035	6.33986	0.1658	0.0135
061-O2	1999	0.620172	5.12158	7.25648	1.1846	6.28705	0.1685	0.0151
061-O3	1999	0.217281	1.50923	7.39229	1.22582	6.65856	0.1661	0.0145
062-I1	1998	0.424537	0.455615	7.15092	1.79685	8.39822	0.198	0.0183
062-I2	2000	0.190157	1.46774	7.01061	1.53848	7.71255	0.1876	0.0177
062-I3	2000	0.379219	2.22202	7.03288	1.73994	7.8112	0.1909	0.017
062-O1	1993	0.602715	0.217512	7.15172	1.08501	5.97461	0.1823	0.0172
062-O2	2000	0.714854	5.36811	6.70188	1.13911	5.25651	0.1497	0.0139
062-O3	1999	0.678987	0.208802	6.60343	1.33057	5.79018	0.1933	0.0178
063-I1	1999	0.165162	0.803561	7.44107	1.68334	8.41765	0.1766	0.0151
063-I2	2000	0.331059	1.99188	7.19146	1.75189	8.71571	0.1779	0.0176
063-I3	2000	0.143567	0.760957	7.01272	1.79296	8.30401	0.169	0.0152
063-O1	2000	0.159613	0.874323	7.30643	1.20234	6.55009	0.1571	0.0152
063-O2	2000	0.591993	3.67962	6.95555	1.25421	6.16188	0.148	0.0132
063-O3	2000	0.381928	1.88629	7.05567	1.18867	6.06285	0.1501	0.0142
064-I1	2000	0.415827	2.44356	6.44563	1.60009	6.94435	0.144	0.0132
064-I2	1997	0.600075	0.275697	6.39325	1.63397	6.89057	0.146	0.0139
064-I3	1996	0.394141	2.00988	6.65787	1.54337	6.94535	0.1468	0.0142
064-O1	1999	0.354885	0.534055	6.0653	1.02141	4.55528	0.1186	0.011
064-O2	1999	0.415864	0.682155	6.79571	1.04551	5.39835	0.1362	0.0131
064-O3	1999	0.835042	10.9539	6.59054	1.02236	5.24564	0.1331	0.0124
065-I1	2004	0.408662	2.41288	7.17649	1.62008	7.41353	0.1726	0.0164
065-I2	1999	0.12474	1.11987	7.19841	1.70755	8.21843	0.1717	0.0166
065-I3	1996	0.174775	1.10617	7.24795	1.6773	7.47622	0.17	0.0172
065-O1	1998	0.402738	2.58513	7.39194	1.20181	6.29832	0.1546	0.0153
065-O2	1999	0.286562	1.49982	7.21923	1.26954	6.67139	0.1603	0.0156
065-O3	1998	0.173485	1.39553	7.57349	1.19231	6.5911	0.1581	0.0153
066-I1	2000	0.11649	0.955892	7.21884	1.73656	7.8507	0.1707	0.0165
066-I2	1999	0.379484	0.499155	6.80401	1.7288	7.83492	0.1677	0.0161
066-I3	2000	0.195776	0.810322	7.01638	1.69457	8.03358	0.1659	0.016
066-O1	1998	0.426606	0.740843	6.66111	1.10374	5.4905	0.1421	0.0133
066-O2	2000	0.226462	1.08769	6.95312	1.26722	6.39225	0.1534	0.0151
066-O3	2002	0.443463	2.37727	7.08904	1.13215	5.90276	0.1461	0.0145
067-I1	2000	0.401276	0.930837	7.2164	1.89067	8.5217	0.1953	0.0188
067-I2	2000	0.28698	1.15305	7.02768	1.81276	8.1119	0.188	0.0193
067-I3	1999	0.251361	0.681093	7.12491	1.87016	8.30984	0.205	0.0203
067-O1	2000	0.2825	0.804297	7.05185	1.20947	5.65573	0.1736	0.0175
067-O2	1998	0.630811	1.09026	6.83999	1.13832	5.56388	0.1633	0.0173
067-O3	1999	0.590631	0.400911	6.89258	1.11098	5.55707	0.1852	0.0166
068-I1	1998	0.164065	1.23053	7.68493	1.66639	8.44349	0.183	0.0166
068-I2	1999	0.237608	0.829962	7.46751	1.7134	8.36226	0.1813	0.0159
068-I3	1996	0.156313	0.84935	7.79456	1.67101	8.42067	0.1775	0.0159
068-O1	2000	0.183854	0.854622	7.34713	1.15402	6.35294	0.1795	0.0155
068-O2	1999	0.132539	1.02161	7.52854	1.18615	6.43259	0.1788	0.0155
068-O3	1998	0.315028	1.35355	7.83099	1.14473	6.33479	0.1779	0.0149
069-I1	1999	0.570906	3.28553	6.40533	1.27729	5.6181	0.1465	0.0147
069-I2	1999	0.732098	0.170996	6.37705	1.46144	6.00425	0.1565	0.0154
069-I3	1999	0.262065	0.797572	7.24878	1.79677	7.82035	0.1789	0.0161
069-O1	2000	0.940518	0.0250334	6.28511	0.816638	3.04277	0.109	0.0102
069-O2	2000	0.690112	0.148485	7.0331	1.03113	5.09734	0.1554	0.0133
069-O3	2000	0.854384	14.1693	7.10839	1.20902	6.24231	0.1841	0.0172
070-I1	1998	0.167244	1.38738	7.07713	1.18607	6.1113	0.167	0.0164
070-I2	1998	0.461007	0.548768	7.04727	1.27667	5.52332	0.157	0.0155
070-I3	1997	0.327096	0.482535	6.96277	1.67286	7.42331	0.1682	0.0192
070-O1	1999	0.472263	2.65235	6.65902	1.17632	5.6654	0.1767	0.0176
070-O2	1999	0.306299	0.59539	6.88995	1.10851	5.29225	0.1611	0.0164
070-O3	1999	0.559698	0.317883	6.92513	1.06179	5.2332	0.1622	0.0166
071-I1	2000	0.228439	1.45183	7.63541	1.54867	8.37697	0.1862	0.0185
071-I2	1998	0.371057	2.17037	7.22685	1.56028	7.4053	0.1707	0.0192
071-I3	1996	0.245205	0.607758	7.48407	1.75961	8.19581	0.1842	0.0189
071-O1	2000	0.466901	2.45683	7.35618	1.12969	5.96877	0.1688	0.0169
071-O2	2000	0.166348	1.30273	6.97962	1.05208	5.12309	0.1538	0.0156
071-O3	2000	0.36406	0.453406	7.54718	1.17115	6.566	0.179	0.0177
072-I1	1999	0.781783	0.118016	6.28692	1.70628	7.5551	0.1853	0.0201
072-I2	1998	0.741273	9.36094	6.53492	1.77709	8.53552	0.1932	0.02
072-I3	1998	0.521993	3.12215	5.35849	1.2364	4.76357	0.1261	0.0134
072-O1	2000	0.210089	1.40514	7.31668	1.20366	6.40854	0.1744	0.0171
072-O2	1999	0.788796	8.69897	5.61052	1.73083	5.06981	0.1606	0.0162
072-O3	1996	0.804135	0.120998	5.22638	1.18322	3.46537	0.1233	0.0135
073-I1	2000	0.167507	0.815723	7.72996	1.90686	9.75822	0.2247	0.0191
073-I2	1998	0.105845	1.04557	7.60044	1.90995	9.4839	0.2228	0.0191
073-I3	1999	0.367823	2.05333	7.52238	1.88188	9.50688	0.2228	0.0175
073-O1	1985	0.508624	0.348693	7.33995	1.09671	6.17555	0.1986	0.0157
073-O2	2002	0.137306	0.989263	7.93626	1.15634	6.57962	0.1955	0.0168
073-O3	1998	0.17327	0.764351	7.73487	1.13479	6.73512	0.2075	0.0179
074-I1	2000	0.0926936	1.13073	7.70999	1.74577	9.1183	0.2014	0.0167
074-I2	1997	0.0869628	1.01841	7.56843	1.88927	9.46974	0.2138	0.0186
074-I3	1999	0.0957745	0.879973	7.5484	1.82888	9.29893	0.2019	0.0171
074-O1	2000	0.15817	0.825326	7.52289	1.06436	6.28167	0.1977	0.0171
074-O2	1997	0.268942	1.69351	7.72021	1.26681	6.95953	0.2004	0.0164
074-O3	1999	0.414971	0.396234	7.73878	1.09588	6.52618	0.1945	0.0167
075-I1	2000	0.377261	0.493474	5.40787	1.35881	5.25909	0.1202	0.0112
075-I2	2000	0.55843	0.316474	6.19981	1.5208	6.82144	0.1508	0.0152
075-I3	2000	0.587491	3.87389	6.15418	1.98641	8.28591	0.2016	0.0191
075-O1	1997	0.496092	0.50534	5.00529	1.05545	3.4313	0.1166	0.0121
075-O2	1997	0.19408	1.53708	6.94458	1.37009	6.87402	0.2146	0.0193
075-O3	2000	0.49514	0.404688	5.58614	1.15283	4.66857	0.1838	0.0156
076-I1	2000	0.134351	1.07665	7.82028	1.88574	9.57861	0.2075	0.0168
076-I2	1998	0.11697	1.01851	7.62873	1.81022	9.24402	0.2068	0.0172
076-I3	1999	0.130172	1.16891	7.5483	1.88799	9.50985	0.2064	0.0176
076-O1	2000	0.241973	0.606602	7.76779	1.30803	7.33025	0.1828	0.0166
076-O2	1999	0.228561	0.866462	7.59839	1.36129	7.38745	0.1861	0.0164
076-O3	1999	0.267808	1.39611	7.86104	1.34076	7.5016	0.1898	0.0159
077-I1	2000	0.116411	0.956959	7.65182	1.94325	9.82415	0.2135	0.0185
077-I2	1997	0.285207	0.581707	7.4764	1.87276	9.23738	0.2037	0.0177
077-I3	2006	0.190091	1.34163	7.51319	1.94918	9.57654	0.2083	0.0189
077-O1	1999	0.104669	1.20273	7.69005	1.33831	7.42066	0.1925	0.0191
077-O2	1997	0.243287	1.38153	7.44631	1.33256	6.9794	0.1773	0.0171
077-O3	1999	0.211066	1.09374	7.77954	1.39438	7.75746	0.2014	0.0196
078-I1	2000	0.154922	1.20974	7.56549	1.8675	9.17377	0.2308	0.0242
078-I2	2000	0.287418	1.70868	7.45589	1.88917	9.47912	0.221	0.0245
078-I3	2000	0.346103	1.94593	7.40549	1.93906	9.34962	0.2338	0.0252
078-O1	2000	0.15373	0.88593	7.6071	1.33236	7.09521	0.1937	0.0215
078-O2	2000	0.33666	2.04568	7.39693	1.36044	7.08819	0.2065	0.0232
078-O3	1999	0.484936	0.360342	7.18201	1.41956	6.99761	0.2116	0.021
079-I1	2000	0.432436	2.2698	7.05337	1.72918	7.88281	0.1768	0.0141
079-I2	2000	0.230065	0.803767	6.96773	1.59005	7.92858	0.1692	0.0139
079-I3	1998	0.316911	0.519786	6.75416	1.50434	6.94613	0.1705	0.0148
079-O1	2000	0.243081	1.16454	7.14602	0.946831	5.22485	0.1619	0.0152
079-O2	2000	0.812086	0.109549	6.63825	1.08564	4.85324	0.1536	0.0149
079-O3	1999	0.303215	1.17979	6.54871	0.910575	4.60075	0.1672	0.0163
080-I1	1997	0.167696	1.36318	7.42912	2.1118	10.6543	0.2623	0.0245
080-I2	2000	0.236079	1.43572	7.47363	2.09835	10.3119	0.2554	0.0233
080-I3	1999	0.184652	0.78966	7.46373	1.83948	9.47085	0.2517	0.0238
080-O1	2000	0.636744	2.07294	6.94735	1.12314	5.9459	0.1916	0.0181
080-O2	2000	0.450887	1.09972	7.21984	1.25158	6.44897	0.2113	0.0184
080-O3	2000	0.365675	0.486638	7.02812	1.29564	7.038	0.2409	0.0207
081-I1	1999	0.092618	1.12615	7.55798	1.94745	9.49036	0.2508	0.0235
081-I2	1999	0.19716	1.33171	6.95504	1.99922	9.47585	0.2569	0.0262
081-I3	1999	0.256323	1.45578	7.54532	2.07864	10.386	0.2573	0.0239
081-O1	1999	0.271113	1.41112	7.26187	1.35208	7.25348	0.2357	0.0215
081-O2	2000	0.0642923	0.974696	7.23941	1.3275	7.15983	0.2407	0.0232
081-O3	1998	0.496407	0.326742	7.11716	1.20383	6.03631	0.2075	0.0201
082-I1	1999	0.110792	0.903645	7.412	1.8776	8.88344	0.2048	0.0195
082-I2	1999	0.131211	1.15536	7.4057	1.78035	8.80535	0.1946	0.0174
082-I3	1998	0.135251	0.802155	7.37539	1.92105	9.44102	0.2078	0.0213
082-O1	1997	0.225933	1.51532	7.44398	1.29673	7.0378	0.1776	0.0165
082-O2	2000	0.19545	1.16256	7.24135	1.35906	7.02801	0.1779	0.0167
082-O3	1999	0.117121	0.868783	7.58557	1.39806	7.46142	0.1933	0.0177
083-I1	1999	0.371746	0.519313	7.80321	1.92713	9.72475	0.2276	0.0205
083-I2	2000	0.320626	0.566556	7.65944	1.98442	10.0095	0.2323	0.0198
083-I3	1998	0.255357	0.663187	7.82325	1.92969	9.31394	0.2189	0.0198
083-O1	1999	0.317395	1.80829	7.5978	1.35128	7.53029	0.2242	0.0201
083-O2	1999	0.413046	2.24602	7.98359	1.36796	7.7703	0.2159	0.0199
083-O3	1998	0.198633	1.31247	7.8381	1.27893	7.35978	0.2108	0.0174
084-I1	1998	0.117315	1.22687	7.74173	1.88884	9.95039	0.2245	0.0209
084-I2	2001	0.434338	0.382667	7.16985	2.01084	9.53993	0.2142	0.0195
084-I3	1998	0.430693	2.43101	7.05831	1.93809	9.36335	0.2118	0.0209
084-O1	2000	0.612269	0.282965	7.40839	1.40789	7.5485	0.2008	0.0192
084-O2	2000	0.642534	0.205514	6.65983	1.43525	6.73116	0.2042	0.0195
084-O3	1514	0.699593	4.55774	7.40734	1.39774	7.33924	0.2018	0.0201
085-I1	1998	0.116665	1.18568	7.08398	1.82652	8.39329	0.1683	0.0153
085-I2	1999	0.149092	1.1965	7.27448	1.68356	7.94546	0.1854	0.0159
085-I3	1999	0.141809	1.20935	7.18893	1.77247	8.25289	0.1823	0.0161
085-O1	2000	0.448973	0.380284	6.98291	1.13329	5.37498	0.1658	0.0144
085-O2	1998	0.448189	2.49815	7.12182	1.22814	6.40414	0.1818	0.017
085-O3	2000	0.477279	0.374111	7.11935	1.05996	5.4808	0.1641	0.0134
086-I1	1999	0.136295	0.860851	7.66423	1.79336	9.20363	0.1913	0.0165
086-I2	2000	0.116421	0.915901	7.48911	1.73975	8.62269	0.1896	0.0189
086-I3	1999	0.353774	1.87986	7.49258	1.77629	8.12231	0.1805	0.0177
086-O1	2000	0.373584	0.437105	7.45954	1.11807	5.9862	0.1753	0.0154
086-O2	1998	0.133689	1.05541	7.5755	1.23853	6.40346	0.1779	0.0183
086-O3	1997	0.538254	3.3498	7.61083	1.17727	6.46738	0.1893	0.0168
087-I1	2000	0.286655	1.70842	6.32761	1.65996	6.83664	0.1498	0.0145
087-I2	2000	0.157973	1.39847	6.6057	1.58342	6.94919	0.1401	0.0147
087-I3	1999	0.407625	0.815251	6.52939	1.1916	5.73389	0.1309	0.0134
087-O1	1999	0.483787	1.28766	6.45309	1.1541	5.63871	0.1396	0.0161
087-O2	1999	0.256144	1.77825	6.52985	1.0395	5.04459	0.1253	0.0131
087-O3	1999	0.270707	1.22238	6.49552	1.08204	5.32168	0.1321	0.0125
088-I1	1998	0.216634	1.46291	7.12245	1.60969	7.91051	0.1776	0.0173
088-I2	1999	0.175366	0.848098	7.04215	1.69616	8.09659	0.1765	0.0169
088-I3	2000	0.15823	0.931774	7.08554	1.35628	7.40853	0.1768	0.0171
088-O1	2000	0.454146	0.34594	7.11878	1.13376	6.01479	0.1533	0.0152
088-O2	2000	0.287916	0.569345	6.77012	1.20633	6.1256	0.1558	0.0155
088-O3	1999	0.240609	0.876628	7.0909	1.07531	5.88062	0.1523	0.0162
089-I1	2000	0.443665	2.40278	6.45805	1.39026	5.9677	0.1438	0.0136
089-I2	2000	0.382012	1.90644	6.47212	1.6658	7.40672	0.1532	0.0132
089-I3	2000	0.725679	0.143022	5.61103	1.53463	4.94901	0.1195	0.0124
089-O1	2000	0.253766	1.43143	6.44266	1.00319	4.84256	0.1453	0.0136
089-O2	1999	0.467485	1.94056	6.55437	0.991017	4.83737	0.1439	0.0128
089-O3	2000	0.886912	0.0432605	6.27093	1.11532	3.69246	0.1262	0.0118
090-I1	2000	0.178767	1.37985	7.31679	1.78295	8.6638	0.194	0.0208
090-I2	2000	0.157704	1.25749	7.1399	1.69108	8.4846	0.1893	0.0209
090-I3	2000	0.171057	1.40669	7.32937	1.8316	9.13113	0.2006	0.0212
090-O1	2000	0.173161	1.08558	6.85611	1.16719	5.7312	0.1399	0.0171
090-O2	2000	0.15151	0.914795	6.83822	1.2134	6.28346	0.1586	0.0179
090-O3	2006	0.24201	0.779188	7.17047	1.18534	6.29203	0.1572	0.0163
091-I1	1999	0.152449	1.17729	7.60058	1.65248	8.7297	0.186	0.0196
091-I2	2000	0.128412	1.2562	7.25816	1.68964	8.59194	0.1831	0.0187
091-I3	2000	0.218517	1.19721	7.35008	1.76679	8.83074	0.1927	0.0202
091-O1	1997	0.332475	0.537875	7.49067	1.21676	6.71015	0.171	0.0188
091-O2	1999	0.554357	0.281665	7.4682	1.21165	6.65525	0.1715	0.0181
091-O3	1999	0.332494	0.821465	7.68028	1.23247	6.36206	0.1699	0.0186
092-I1	2000	0.100561	1.16082	7.13453	1.63839	8.12885	0.1653	0.0158
092-I2	2000	0.16917	0.7077	7.07857	1.62888	7.73198	0.1624	0.0155
092-I3	1999	0.0727065	0.88938	7.35187	1.61423	8.25986	0.1651	0.0158
092-O1	1999	0.13451	0.781739	7.12247	1.10759	5.94799	0.1524	0.0157
092-O2	1999	0.267851	0.574841	7.28938	1.0779	5.7866	0.1479	0.0153
092-O3	1999	0.169249	1.10031	7.40749	1.12648	6.19685	0.1525	0.0156
093-I1	1999	0.111237	0.888352	6.38547	1.56167	6.90282	0.1424	0.0147
093-I2	1999	0.214661	1.19034	6.32721	1.52547	6.1175	0.1333	0.0142
093-I3	2000	0.304923	0.934455	6.79803	1.54444	6.36724	0.1395	0.0127
093-O1	2002	0.56934	1.87456	6.03319	1.1172	4.35638	0.1309	0.0128
093-O2	2000	0.703725	0.177257	6.1243	0.914406	4.40832	0.111	0.0108
093-O3	2000	0.255287	0.762957	6.54803	1.10282	5.21223	0.1355	0.0135
094-I1	1997	0.504505	0.336091	6.19744	1.27853	6.26476	0.1691	0.0164
094-I2	1997	0.2319	0.837112	6.60097	1.72411	7.7542	0.1715	0.0156
094-I3	1997	0.438578	2.21823	6.44378	1.65744	7.19231	0.1726	0.0163
094-O1	1999	0.556755	0.343263	5.74666	1.03607	4.50918	0.1391	0.0136
094-O2	2006	0.185668	1.03619	6.8106	1.13921	5.25547	0.1599	0.0157
094-O3	2001	0.63749	4.31275	5.56902	0.687709	3.05074	0.1191	0.0118
095-I1	2001	0.538611	2.98869	6.20383	1.65533	7.00714	0.165	0.0165
095-I2	2001	0.589271	0.269494	5.74802	1.39348	5.87416	0.1499	0.0156
095-I3	2000	0.402101	0.439527	6.81966	1.56714	6.97814	0.1592	0.0162
095-O1	1999	0.575457	2.65553	5.80652	0.836241	3.59654	0.1175	0.0128
095-O2	2002	0.770428	0.119426	6.6672	1.16689	5.7704	0.1594	0.0156
095-O3	1999	0.612187	3.73388	7.29772	1.15689	6.12242	0.1737	0.0169
096-I1	2001	0.288808	0.660011	8.39519	2.01106	10.5277	0.2824	0.0263
096-I2	2007	0.106383	0.936895	8.10785	1.93593	10.2434	0.2805	0.0259
096-I3	2000	0.252125	0.602466	8.27691	2.08308	11.2474	0.2855	0.0267
096-O1	2000	0.372739	2.07969	8.32651	1.44802	8.70025	0.268	0.0243
096-O2	2002	0.172801	1.00349	8.36943	1.49151	8.79878	0.2762	0.0263
096-O3	2000	0.128858	1.23091	8.57941	1.44766	8.8736	0.2612	0.0245
097-I1	2000	0.413718	2.43326	7.20041	1.59552	7.76043	0.167	0.0178
097-I2	1996	0.408851	0.411024	6.94735	1.62921	7.32146	0.1641	0.0178
097-I3	1998	0.131749	0.973241	7.20848	1.59897	7.439	0.1576	0.0164
097-O1	2001	0.401643	0.457358	7.24113	1.20033	5.9123	0.1489	0.0156
097-O2	1994	0.61546	0.217257	7.2478	1.21463	5.99956	0.1433	0.0152
097-O3	2000	0.219677	1.29217	7.40765	1.17888	6.05893	0.1469	0.0154
098-I1	1999	0.239404	1.39066	7.91922	1.9426	9.82683	0.2705	0.0269
098-I2	1997	0.305194	0.57966	7.799	2.01777	10.1549	0.268	0.0258
098-I3	2001	0.349568	1.70521	7.92242	1.99156	9.93245	0.2651	0.0254
098-O1	2000	0.197943	1.22819	7.79893	1.40348	7.8913	0.2632	0.0241
098-O2	1999	0.336485	0.486874	8.14119	1.35645	8.10348	0.2616	0.025
098-O3	1900	0.109495	0.986315	8.37554	1.3009	7.72024	0.2424	0.0226
099-I1	2000	0.677975	5.56298	7.29089	1.84246	8.46147	0.1974	0.0173
099-I2	2000	0.0666535	0.931779	7.2129	1.87211	9.23649	0.205	0.0191
099-I3	2000	0.499487	0.313074	7.65263	1.93323	9.38042	0.1875	0.0185
099-O1	1998	0.897733	25.7193	6.60981	1.37983	6.12517	0.2013	0.0201
099-O2	2008	0.787746	0.102461	7.41607	1.3085	6.72429	0.1755	0.0171
099-O3	1999	0.686486	5.04027	7.81896	1.18251	6.4568	0.1816	0.0159
100-I1	2000	0.286535	1.92739	7.40507	1.75919	7.48558	0.1977	0.0192
100-I2	1999	0.142311	0.794858	6.33104	1.84202	8.40085	0.2178	0.0207
100-I3	1999	0.443044	2.34747	7.63968	1.76261	8.90317	0.2131	0.0208
100-O1	2006	0.73497	0.157856	7.12814	1.20236	5.92987	0.1844	0.0179
100-O2	1999	0.623808	0.185539	7.79946	1.24099	6.93775	0.1991	0.0197
100-O3	1998	0.76214	9.00398	7.73619	1.18801	6.38123	0.1934	0.0193
101-I1	1997	0.204926	0.768362	7.649	1.52114	8.09897	0.1978	0.0172
101-I2	1998	0.342731	2.10052	7.40093	1.73894	8.99043	0.2212	0.0174
101-I3	2011	0.1116	0.970443	7.25292	1.55241	7.72694	0.2216	0.0161
101-O1	2001	0.761752	8.94561	7.4603	1.17432	6.30877	0.1903	0.0163
101-O2	2002	0.463078	3.00561	7.10996	1.07909	5.5301	0.2059	0.0156
101-O3	1998	0.334985	0.528751	7.41264	0.976643	5.35611	0.2039	0.0166
102-I1	2000	0.296568	1.86106	7.47492	1.65189	8.11757	0.183	0.0181
102-I2	2007	0.187056	0.711924	7.44317	1.69741	8.37224	0.1715	0.0151
102-I3	2000	0.281538	1.61367	6.42551	1.62151	7.58935	0.1646	0.0164
102-O1	2000	0.364934	0.539316	7.36308	1.21593	6.35285	0.162	0.0156
102-O2	2000	0.243017	0.614348	7.57107	1.21955	6.60669	0.1592	0.0148
102-O3	1999	0.431526	1.16835	7.29236	1.22739	6.52895	0.1616	0.0157
103-I1	2000	0.926532	50.7544	5.8062	2.06823	6.36374	0.1674	0.0169
103-I2	1997	0.239005	0.606169	6.36929	1.6777	7.03847	0.2007	0.0185
103-I3	1999	0.417589	0.430339	7.08307	1.64279	7.88812	0.1978	0.0189
103-O1	2000	0.840058	12.5713	5.30048	1.69427	3.822	0.124	0.0135
103-O2	1998	0.846861	0.0514656	6.17189	1.81299	5.83388	0.1975	0.0191
103-O3	1997	0.560775	3.68407	7.42546	1.1658	6.39793	0.1945	0.0181
104-I1	1998	0.185186	0.727606	7.69406	1.82379	9.51273	0.2106	0.0179
104-I2	1999	0.288935	1.79589	7.52334	1.8862	9.37414	0.2083	0.0191
104-I3	2000	0.222459	1.65201	7.80042	1.78414	9.46568	0.2065	0.0194
104-O1	1999	0.186	1.25028	7.63583	1.25469	6.87004	0.1857	0.0171
104-O2	2000	0.293029	1.65539	7.82214	1.19183	6.78062	0.1921	0.0181
104-O3	2001	0.356268	1.1707	7.78082	1.1792	6.25657	0.1803	0.0166
105-I1	1999	0.366397	1.98008	7.2946	1.84285	8.7006	0.1948	0.0172
105-I2	1997	0.276202	0.568531	7.29036	1.76351	8.75772	0.1956	0.0186
105-I3	1997	0.213338	1.19574	7.00006	1.74272	8.32993	0.1906	0.0169
105-O1	2000	0.617609	0.594594	7.38484	1.11932	6.14828	0.1805	0.0158
105-O2	1999	0.470176	0.827785	6.94798	1.07758	5.75984	0.1696	0.0154
105-O3	1999	0.663385	4.7564	6.45348	1.13454	6.15265	0.1829	0.0153
106-I1	1999	0.199201	1.50882	8.45958	2.0145	11.4398	0.2906	0.025
106-I2	2000	0.146495	0.873796	8.33457	2.12709	11.4301	0.2978	0.0279
106-I3	2001	0.317109	1.76387	8.14207	2.07996	10.9396	0.2874	0.0254
106-O1	2000	0.203352	1.33225	8.54183	1.36236	8.62612	0.2599	0.0224
106-O2	2000	0.329685	0.505058	8.26823	1.48115	8.3559	0.2553	0.0226
106-O3	1999	0.475919	3.0016	8.4002	1.39513	8.52857	0.2678	0.0239
107-I1	2000	0.715596	6.88256	6.87915	1.90256	8.62433	0.2278	0.0206
107-I2	2000	0.756186	0.11346	6.04681	1.95273	7.82389	0.2119	0.0212
107-I3	2000	0.140838	0.990675	6.33577	2.35049	8.96943	0.2594	0.0247
107-O1	2000	0.290878	0.623306	7.1117	1.2027	6.55848	0.2123	0.0192
107-O2	2000	0.843839	15.5266	5.59272	1.35891	3.78315	0.1178	0.0105
107-O3	2000	0.783864	9.5091	6.19383	1.21597	4.01451	0.1642	0.0155
108-I1	2000	0.283663	1.77628	7.34645	1.63406	8.10425	0.1746	0.0155
108-I2	1998	0.262258	0.605228	7.29406	1.74375	8.11269	0.1897	0.0157
108-I3	1999	0.14704	1.26553	7.31463	1.75949	8.57176	0.2004	0.0174
108-O1	1999	0.429365	2.66376	7.22475	1.00726	5.42803	0.1566	0.0139
108-O2	1999	0.168564	0.990588	7.35657	1.04539	5.9086	0.1682	0.0142
108-O3	2000	0.0829106	1.11498	6.82319	0.99153	5.01157	0.1411	0.012
109-I1	1999	0.173881	1.17012	7.06914	1.48957	7.26004	0.1576	0.0159
109-I2	1999	0.377802	2.24437	7.13648	1.58973	7.27071	0.1575	0.0153
109-I3	1999	0.256958	0.621861	7.22736	1.70882	8.00649	0.1672	0.0175
109-O1	1999	0.34674	0.664433	7.0085	0.928743	4.75889	0.1386	0.0135
109-O2	2000	0.229209	0.660706	6.7674	1.04519	5.21873	0.1393	0.0108
109-O3	1999	0.83239	0.0913506	6.81989	1.09435	4.84393	0.1398	0.0114
110-I1	1999	0.322244	0.539292	7.67961	1.97642	10.5119	0.2678	0.0245
110-I2	1997	0.198056	1.49057	7.44699	2.00221	10.0896	0.2628	0.0255
110-I3	1999	0.32328	2.05122	7.86702	2.11377	11.2532	0.278	0.0263
110-O1	2000	0.709642	0.168181	7.14364	1.1858	6.5111	0.2197	0.0216
110-O2	1998	0.978875	270.289	6.81094	2.17518	7.31113	0.2358	0.0222
110-O3	1999	0.249202	0.731219	8.11668	1.27852	7.67071	0.2488	0.022
111-I1	1999	0.338168	0.536086	7.55636	1.71262	8.91521	0.2058	0.0182
111-I2	1997	0.543947	3.29236	7.08358	1.856	9.07548	0.2129	0.0191
111-I3	1997	0.310038	0.556499	7.80362	1.57674	8.5014	0.2089	0.02
111-O1	2000	0.341646	0.735771	7.1313	1.04608	5.38539	0.1868	0.0177
111-O2	1999	0.740334	5.92833	7.43722	1.26418	6.31394	0.1949	0.0182
111-O3	2000	0.49938	0.550279	7.65483	1.0797	5.8443	0.1816	0.0172
112-I1	1999	0.383357	0.443684	7.77529	1.78457	9.49635	0.2208	0.0192
112-I2	1999	0.288672	0.764848	7.42598	1.75877	9.0129	0.1935	0.0169
112-I3	2000	0.196098	1.24185	7.71287	1.76954	9.4792	0.2106	0.0185
112-O1	1999	0.558784	4.01929	7.5317	1.17595	6.21921	0.1878	0.0167
112-O2	2000	0.589496	3.90271	7.39823	1.1584	5.881	0.1763	0.0154
112-O3	2000	0.375633	1.65386	7.95647	1.18907	6.99102	0.2018	0.017
113-I1	1998	0.690859	5.75956	7.02564	1.74822	8.30168	0.1993	0.0182
113-I2	2000	0.168574	1.37043	7.32543	1.78099	8.93419	0.2033	0.0193
113-I3	1998	0.535572	0.29975	6.88694	1.83446	8.76016	0.2015	0.0177
113-O1	2000	0.855941	0.0708098	6.32239	1.67983	4.96637	0.1609	0.0153
113-O2	2000	0.773059	0.108913	7.20264	1.18684	6.02078	0.1867	0.0165
113-O3	1999	0.394551	0.44486	6.41958	1.16242	5.32275	0.2055	0.0191
114-I1	2000	0.238574	0.703894	8.06149	1.68598	8.9002	0.1882	0.0207
114-I2	2001	0.58368	0.311337	7.87655	1.78042	8.00408	0.1787	0.0196
114-I3	2000	0.129505	0.799597	8.1995	1.72089	9.43667	0.195	0.0225
114-O1	1999	0.20026	1.5548	7.78651	1.31575	7.06707	0.1796	0.0189
114-O2	2000	0.356647	0.490513	7.85028	1.30147	7.25454	0.1894	0.0199
114-O3	2000	0.671203	5.49627	8.25879	1.34399	7.71454	0.1952	0.0206
115-I1	1999	0.318848	1.21896	7.65886	1.2064	6.48418	0.1566	0.0153
115-I2	1995	0.309338	0.532298	7.56307	1.40855	7.00579	0.1476	0.015
115-I3	1999	0.240446	0.625721	7.60691	1.51632	7.66826	0.1546	0.0143
115-O1	1999	0.688042	0.213681	7.50791	1.23263	6.23228	0.152	0.0144
115-O2	2000	0.165312	1.01826	7.41937	1.2377	6.45659	0.1485	0.0144
115-O3	1998	0.213521	1.32646	7.63276	1.20593	6.4756	0.1522	0.0148
116-I1	1999	0.30679	1.3768	7.6252	1.69484	7.66701	0.1697	0.0198
116-I2	1999	0.418152	0.592265	7.36556	1.74649	8.13832	0.1752	0.0186
116-I3	2000	0.185234	0.864182	7.55304	1.77401	8.44159	0.1738	0.019
116-O1	1998	0.10818	1.1823	7.42127	1.32521	6.83243	0.1849	0.0195
116-O2	1999	0.411262	0.502532	7.44263	1.31745	7.01279	0.1713	0.0184
116-O3	1998	0.392605	2.0891	7.4374	1.33441	6.94271	0.1719	0.0186
117-I1	1998	0.582655	3.30361	7.55199	1.66562	7.86023	0.174	0.0184
117-I2	1999	0.0608979	0.956905	7.34388	1.7149	8.12156	0.181	0.0208
117-I3	1998	0.460037	0.49451	7.45977	1.76218	8.17141	0.1927	0.0208
117-O1	1998	0.55457	2.90215	7.21699	1.16084	5.68181	0.179	0.0183
117-O2	2000	0.94908	0.00756062	7.32704	1.39465	6.33612	0.19	0.0188
117-O3	1998	0.370126	2.17919	7.77497	1.12156	6.06492	0.1889	0.0195
118-I1	2000	0.174247	0.779205	7.2137	1.72294	7.84689	0.1984	0.0216
118-I2	2002	0.275195	1.62164	7.18133	1.70356	7.56825	0.185	0.0202
118-I3	2000	0.164733	0.81716	7.45364	1.64841	7.70457	0.1992	0.0224
118-O1	1999	0.518071	3.33753	6.93487	1.09085	5.68044	0.1739	0.0163
118-O2	2000	0.532781	3.12158	6.69536	1.13644	5.13829	0.17	0.0171
118-O3	1997	0.289081	0.69586	7.25753	1.12559	5.51959	0.1787	0.0171
119-I1	2000	0.163204	0.995653	6.66731	1.29343	6.20499	0.1374	0.0126
119-I2	2000	0.314115	1.96868	6.64838	1.37478	6.38888	0.1427	0.0147
119-I3	1998	0.193199	1.05152	6.22512	1.4385	6.22401	0.1448	0.0126
119-O1	2000	0.403958	0.53119	6.28698	1.02831	4.67242	0.1373	0.0117
119-O2	2000	0.702255	0.175371	7.20433	1.09214	5.71749	0.156	0.0138
119-O3	1998	0.78584	8.35403	6.7223	0.981823	5.22977	0.1499	0.0124
120-I1	1999	0.153422	1.24643	7.43165	1.58393	7.5816	0.1564	0.0156
120-I2	1999	0.108947	1.04908	7.25883	1.45524	6.50072	0.1422	0.0145
120-I3	2000	0.563572	2.43198	7.43001	1.45703	5.95493	0.1481	0.0164
120-O1	2000	0.499025	3.12822	7.51657	1.0369	5.36905	0.1624	0.0144
120-O2	2001	0.45151	0.391809	7.60393	1.03857	5.15848	0.1594	0.0147
120-O3	2000	0.398846	2.16824	7.65112	1.04439	5.30367	0.1576	0.0146
121-I1	1998	0.620851	0.262899	7.16138	1.05484	5.36121	0.135	0.0138
121-I2	1999	0.584306	3.84864	7.47469	1.43993	7.30309	0.1556	0.0166
121-I3	1998	0.424506	0.717464	7.38872	1.29048	6.17317	0.1356	0.0159
121-O1	1998	0.515074	3.2241	7.54083	1.10036	6.18478	0.158	0.0141
121-O2	2000	0.758194	0.15004	7.06833	1.0509	5.11193	0.1484	0.015
121-O3	1998	0.739387	0.124146	7.35493	1.10462	5.65273	0.1657	0.0154
122-I1	2000	0.239554	1.68266	7.48338	1.43188	7.15983	0.1644	0.0192
122-I2	1998	0.299062	0.563764	7.14597	1.51649	6.67615	0.15	0.0183
122-I3	1999	0.39784	1.70763	7.4104	1.47355	6.87361	0.1577	0.0187
122-O1	2000	0.243577	1.25475	7.4661	1.0608	5.62737	0.1678	0.0175
122-O2	2000	0.887324	0.0448356	7.15669	1.123	6.13863	0.1791	0.0184
122-O3	2000	0.413294	1.64591	7.48482	1.00883	5.43293	0.178	0.0191
123-I1	2000	0.131945	1.03166	7.05302	1.44064	6.27405	0.1266	0.0148
123-I2	1999	0.248088	0.62546	6.91095	1.41415	6.61117	0.1463	0.0145
123-I3	2000	0.339069	1.83326	6.82461	1.38475	5.91648	0.1482	0.0154
123-O1	1999	0.468877	2.55316	6.96821	1.04829	5.05455	0.1267	0.0136
123-O2	1999	0.184436	1.27716	6.93169	1.12735	5.35749	0.1308	0.013
123-O3	2000	0.326582	1.41039	7.03145	0.985953	5.23174	0.1339	0.0143
124-I1	2000	0.473425	0.483984	7.72473	1.41417	6.90371	0.1711	0.0192
124-I2	1999	0.373151	1.99421	7.44227	1.3305	6.54913	0.1566	0.0181
124-I3	2000	0.271734	0.604001	7.58098	1.41227	7.02477	0.1633	0.0189
124-O1	2000	0.241125	0.991628	7.88927	1.17997	6.15525	0.1684	0.0166
124-O2	1999	0.25377	1.24271	7.17097	1.05517	5.54157	0.1549	0.0159
124-O3	2000	0.491762	0.343478	7.8069	1.18243	6.06358	0.188	0.0175
125-I1	2000	0.45023	1.8558	7.14069	1.28747	5.97255	0.1582	0.0158
125-I2	2000	0.114646	1.03128	7.28627	1.48192	6.90852	0.1575	0.0164
125-I3	1999	0.107912	1.15585	7.18273	1.39995	6.66179	0.1544	0.0167
125-O1	1999	0.868279	0.0663502	6.93562	0.952773	4.70405	0.1443	0.0131
125-O2	2000	0.525752	2.7851	6.8963	0.957864	4.78124	0.14	0.0133
125-O3	2000	0.279734	0.794944	7.38571	0.917463	4.86418	0.1413	0.0123
126-I1	1999	0.192681	1.12858	7.0847	1.5249	6.73202	0.1476	0.0164
126-I2	1999	0.427208	0.473754	7.24003	1.60806	7.21737	0.1572	0.0161
126-I3	1999	0.539376	2.33673	7.19982	1.46171	6.95542	0.1459	0.0155
126-O1	2000	0.405069	0.721474	6.99787	1.0289	5.10085	0.1533	0.0143
126-O2	2000	0.339866	1.84681	7.54047	1.05071	5.50277	0.1669	0.0147
126-O3	1997	0.724827	0.232871	6.82837	0.98191	4.03742	0.1278	0.0117
127-I1	2000	0.409703	0.559067	7.15616	1.56671	7.23844	0.1532	0.0163
127-I2	1999	0.166285	0.758578	7.00497	1.34709	6.00208	0.1355	0.0153
127-I3	2000	0.633605	0.187994	6.85293	1.00286	4.8261	0.1216	0.0132
127-O1	2000	0.383801	1.79036	6.8521	1.04835	4.97723	0.1441	0.0133
127-O2	1999	0.734419	6.29577	6.74782	0.725149	3.73165	0.1172	0.0109
127-O3	1999	0.961141	78.437	6.44679	1.19206	4.31438	0.1399	0.0128
128-I1	2000	0.632366	0.245976	6.55996	1.52516	6.6104	0.169	0.0163
128-I2	2000	0.379649	1.56939	7.19365	1.43453	6.85988	0.1621	0.0168
128-I3	2000	0.577992	3.02344	6.17238	1.51534	6.63968	0.1622	0.0172
128-O1	2000	0.721846	7.44432	6.62376	1.419	5.51527	0.1605	0.0155
128-O2	2000	0.922222	36.7145	6.85201	1.35433	5.0047	0.1474	0.0148
128-O3	1999	0.56122	1.99455	6.44407	1.13229	4.94627	0.1741	0.0161
129-I1	1998	0.400926	2.36042	7.32948	1.77435	7.70904	0.1721	0.0157
129-I2	2000	0.622111	0.226175	6.74225	1.66623	6.68178	0.1528	0.0141
129-I3	1998	0.206882	0.65259	7.35208	1.80273	8.00219	0.1661	0.0163
129-O1	1999	0.397115	0.59191	6.49669	1.08529	4.82499	0.1679	0.0162
129-O2	2000	0.724485	5.54192	7.03383	1.13389	5.55382	0.1564	0.0144
129-O3	2000	0.692251	0.162674	7.25459	1.03923	5.70642	0.1658	0.0161
130-I1	1999	0.294199	0.536761	6.48627	1.29046	5.63706	0.1152	0.0116
130-I2	1998	0.150077	1.11883	6.05314	1.43866	5.94178	0.1686	0.0146
130-I3	1999	0.128671	1.14634	6.16908	1.44346	5.73683	0.1486	0.0164
130-O1	1998	0.183536	0.973471	6.27872	1.01841	4.78466	0.1169	0.012
130-O2	2000	0.248877	1.52745	6.2226	1.01052	4.61483	0.1172	0.0119
130-O3	2000	0.302558	0.981248	6.16688	1.00454	4.60263	0.1392	0.0124
131-I1	2000	0.177005	0.77259	7.20026	1.66157	7.799	0.1444	0.0134
131-I2	2000	0.189822	1.464	6.97927	1.68582	7.99255	0.1728	0.0183
131-I3	1999	0.262672	1.68512	7.18455	1.63223	8.14678	0.1535	0.0135
131-O1	2000	0.114887	0.889131	7.33238	1.18635	5.86383	0.1383	0.0131
131-O2	2000	0.247896	0.589858	7.30705	1.1921	6.14953	0.1473	0.0139
131-O3	1998	0.227575	0.693825	7.45436	1.16684	6.26894	0.1491	0.0139
132-I1	2000	0.563173	0.265248	6.9308	1.1176	5.72561	0.1683	0.0135
132-I2	2000	0.465608	2.49566	6.73627	1.26671	5.57464	0.167	0.0135
132-I3	1999	0.217176	0.693155	6.88247	1.455	6.31298	0.1646	0.0152
132-O1	1999	0.532196	0.446269	6.82586	1.18548	5.70266	0.1781	0.018
132-O2	1998	0.296105	1.10367	6.48096	1.19711	5.46073	0.1559	0.0143
132-O3	1999	0.62142	3.79857	6.90856	1.00346	5.21411	0.1704	0.0159
133-I1	2000	0.220065	0.64344	7.57366	1.75149	8.05604	0.181	0.0151
133-I2	1999	0.398469	1.90781	7.16624	1.6248	7.7318	0.1771	0.0146
133-I3	2002	0.186563	1.43881	7.19919	1.69123	7.57553	0.1593	0.0156
133-O1	1999	0.581776	0.230089	7.36156	1.02151	5.18789	0.162	0.0145
133-O2	1999	0.420479	1.42649	7.28158	1.15172	5.45799	0.1616	0.0153
133-O3	1999	0.426833	1.85865	7.44963	1.1289	5.81908	0.1671	0.0159
134-I1	2000	0.106366	0.887561	6.97952	1.77818	7.9005	0.1996	0.0217
134-I2	2000	0.103026	1.07943	7.15607	1.5383	7.0096	0.2051	0.0217
134-I3	1999	0.229471	1.44452	7.10151	1.78795	7.67511	0.2067	0.0213
134-O1	1999	0.170533	0.734223	6.44229	1.00594	4.64258	0.1536	0.0148
134-O2	1998	0.354345	1.91337	6.79843	1.08066	5.20215	0.1715	0.0166
134-O3	2000	0.266369	0.610908	7.06967	0.973384	4.90504	0.1698	0.0152
135-I1	2000	0.21421	0.714038	7.36295	1.68522	7.20674	0.1651	0.0145
135-I2	2000	0.0824322	1.03671	6.93726	1.58098	6.62122	0.1638	0.0139
135-I3	1996	0.653272	4.38176	7.27399	1.36068	6.19821	0.1611	0.0158
135-O1	2000	0.510193	0.341144	6.93469	1.0472	5.55373	0.1537	0.014
135-O2	1999	0.483721	2.89185	6.94554	1.08708	5.79097	0.1661	0.012
135-O3	1999	0.169783	1.26724	7.40754	1.11151	6.15889	0.1713	0.0187
136-I1	2000	0.207323	0.683372	8.15253	1.88649	9.42803	0.2427	0.025
136-I2	1999	0.238259	1.40644	8.11429	1.86253	9.44373	0.2845	0.0262
136-I3	2000	0.175137	1.3785	8.25902	1.8201	9.82942	0.2807	0.0249
136-O1	1999	0.169361	0.890308	8.02552	1.43248	7.89629	0.2384	0.0211
136-O2	1999	0.298763	1.81187	8.23206	1.32617	7.96833	0.2395	0.0246
136-O3	1998	0.306427	0.55136	8.33096	1.37783	8.10078	0.2365	0.0239

## Sheet: Table S2
Table S2. Raw data of leaf fresh mass, dry mass, and area for each of 202 daylily leaves.
Code	LFM	LDM	LA
1	3.8981	0.8027	112.705
2	4.5985	0.9518	136.548
3	3.3666	0.7098	98.0242
4	2.6626	0.5506	75.9528
5	4.0801	0.8662	118.217
6	4.3437	0.8449	129.779
7	2.8157	0.5425	93.1474
8	3.3962	0.6125	115.967
9	3.1385	0.5427	108.612
10	2.4816	0.4662	86.9877
11	4.5791	0.7818	131.183
12	1.7069	0.3243	68.6485
13	4.7132	0.7402	135.059
14	2.9798	0.5315	106.185
15	2.2892	0.4378	83.9214
16	3.3293	0.5183	84.715
17	2.9569	0.3919	65.8538
18	1.7236	0.2598	47.7389
19	3.7699	0.7248	111.087
20	4.5765	0.8058	139.363
21	1.0255	0.1598	42.0428
22	2.7122	0.425	72.5582
23	1.1772	0.1608	34.7728
24	1.9561	0.2728	49.3461
25	2.9991	0.4495	75.2379
26	1.8251	0.2278	50.7386
27	1.1604	0.1408	34.5935
28	1.3262	0.1536	36.7954
29	1.8023	0.2283	54.0705
30	1.2334	0.1372	41.7506
31	3.6104	0.5508	85.8791
32	0.8008	0.0926	26.2248
33	3.6728	0.5675	84.1044
34	2.2279	0.3426	58.3032
35	1.2274	0.1733	35.5381
36	1.998	0.2378	60.9769
37	0.9339	0.1064	36.038
38	1.5539	0.1733	42.1774
39	1.1739	0.1554	36.9182
40	2.5407	0.2986	67.7921
41	2.4555	0.2943	69.1372
42	1.8433	0.1949	55.7833
43	5.6065	0.8521	137.755
44	2.0638	0.3131	56.4072
45	3.2024	0.4864	78.0692
46	4.9245	0.7486	114.588
47	2.4786	0.3582	62.9613
48	3.9111	0.6006	96.8972
49	5.2375	0.7715	119.832
50	1.2576	0.2573	57.298
51	1.2656	0.1773	45.1656
52	1.3798	0.1954	51.5308
53	1.5611	0.2079	54.849
54	1.3934	0.1916	49.4792
55	2.7045	0.3728	72.8092
56	3.2922	0.4645	82.723
57	6.3305	0.9745	148.94
58	3.6862	0.4908	89.9971
59	0.7147	0.0923	28.5859
60	3.2509	0.4655	81.3483
61	4.3468	0.6291	101.841
62	1.6335	0.2234	54.452
63	1.0221	0.1308	33.0767
64	0.7014	0.0842	22.6095
65	5.0192	0.7518	153.283
66	6.2527	0.9193	178.517
67	5.9241	0.9232	165.668
68	1.8165	0.2304	76.0814
69	0.6562	0.0787	28.7418
70	2.4082	0.3516	86.1592
71	0.7826	0.0966	32.3552
72	0.3688	0.0426	18.8143
73	2.1445	0.3188	74.4952
74	2.3637	0.3242	90.9353
75	0.7527	0.0805	31.8739
76	2.1056	0.3402	76.5052
77	0.5379	0.0764	25.9794
78	2.7691	0.3885	84.4376
79	4.6345	0.6187	138.778
80	5.9357	0.9545	163.566
81	1.4291	0.1825	58.8726
82	2.3789	0.3418	75.1362
83	1.2439	0.2054	47.5261
84	0.5934	0.0625	23.3746
85	0.4849	0.0526	24.6212
86	4.2969	0.5593	130.914
87	4.4336	0.5511	139.148
88	3.7398	0.4625	125.354
89	0.4401	0.0456	16.184
90	2.4163	0.2931	91.4617
91	2.2738	0.2819	83.9912
92	2.8075	0.3923	94.0934
93	0.7751	0.0848	33.976
94	0.6856	0.0709	25.2781
95	2.0238	0.2683	80.3186
96	1.9714	0.2993	76.7725
97	0.8835	0.0978	33.7001
98	2.3372	0.3112	85.4181
99	2.6417	0.3363	105.685
100	2.7403	0.3645	101.404
101	2.3021	0.3247	89.5308
102	1.7191	0.211	76.336
103	2.7127	0.3473	100.256
104	2.7478	0.3681	97.6784
105	2.4445	0.2977	88.0111
106	1.2055	0.1671	52.8314
107	2.3322	0.3284	89.2362
108	1.2377	0.1758	48.985
109	2.5975	0.3444	92.6058
110	1.5789	0.1848	68.4983
111	1.6593	0.2144	69.3625
112	2.7108	0.3537	95.2208
113	3.7402	0.5536	119.119
114	1.7933	0.2302	72.355
115	4.2193	0.5766	132.025
116	3.6369	0.4872	129.451
117	3.0329	0.3536	113.609
118	3.5524	0.4548	121.121
119	2.5512	0.3744	91.4347
120	2.4742	0.3094	96.3024
121	1.8432	0.2383	77.8878
122	2.4689	0.344	79.0335
123	1.0974	0.1569	52.1911
124	1.6486	0.2095	65.4989
125	3.8955	0.5338	119.048
126	3.9034	0.5003	137.129
127	3.9693	0.5245	141.898
128	3.9586	0.5258	125.601
129	3.2937	0.4097	98.9929
130	4.2064	0.5148	139.494
131	1.2892	0.1725	57.6397
132	1.7095	0.2288	58.6612
133	4.1374	0.5403	114.119
134	1.5145	0.1996	62.9125
135	2.234	0.3222	70.9787
136	2.8697	0.3958	98.6904
137	2.2385	0.3313	66.1411
138	0.8172	0.0841	32.9175
139	3.1736	0.4782	104.837
140	3.1581	0.4613	101.422
141	1.6075	0.2252	67.0045
142	3.9508	0.4965	125.106
143	3.0581	0.4557	84.3714
144	5.4466	0.7773	159.54
145	2.2794	0.3437	81.1527
146	1.6766	0.2725	60.687
147	5.3693	0.7312	164.586
148	1.0753	0.1221	34.3331
149	2.9762	0.4718	86.8598
150	5.0588	0.7722	147.945
151	1.8786	0.2118	62.4297
152	1.6928	0.1984	58.4385
153	1.2331	0.1478	48.3324
154	0.8967	0.0978	36.2347
155	1.0873	0.1872	36.7808
156	1.0574	0.1266	35.8197
157	1.2529	0.1427	46.2894
158	5.5055	0.8933	162.204
159	1.2966	0.1482	46.0075
160	2.4645	0.3742	86.9092
161	3.2361	0.5662	102.346
162	1.1622	0.1291	43.2512
163	5.3645	0.8631	160.385
164	1.2246	0.1366	44.816
165	3.7043	0.5878	109.658
166	2.7855	0.4442	79.7434
167	1.6312	0.2447	48.2832
168	1.7724	0.3012	65.2113
169	0.9093	0.1157	34.9543
170	1.6567	0.3024	65.4915
171	2.7063	0.5455	76.2911
172	1.0575	0.1406	37.2174
173	2.6929	0.4241	88.5004
174	5.3066	0.7426	143.685
175	2.1098	0.3994	84.6059
176	2.9601	0.5573	88.5383
177	1.8017	0.3261	65.1298
178	3.1774	0.6168	103.545
179	0.9874	0.1262	36.6696
180	2.1551	0.3675	73.4075
181	4.3947	0.6268	138.686
182	5.3462	0.8686	164.441
183	3.2699	0.4662	97.981
184	4.6871	0.6765	146.659
185	2.7397	0.421	85.6015
186	2.4873	0.4043	81.727
187	5.5423	0.9003	145.996
188	5.1348	0.7719	123.601
189	2.8486	0.4804	85.4136
190	1.0412	0.2189	43.986
191	2.0635	0.3921	75.7135
192	4.9108	0.7797	120.573
193	3.9353	0.6988	133.713
194	5.2329	0.8306	170.58
195	5.4814	0.8463	160.664
196	0.7312	0.0808	30.3515
197	3.9036	0.6228	111.847
198	1.0266	0.1554	37.5152
199	0.6076	0.0772	27.0574
200	2.9914	0.4768	90.6356
201	3.3781	0.5391	123.139
202	1.3696	0.2876	53.3803

## Sheet: READ ME
In Table S1:
Image represents an individual tepal code.
SI represents the areal ratio of the left side to the right side of the tepal.
AI represents the standardized index for bilateral asymmetry of the tepal.
n is the number of data points on a tepal's profile.
scan.length is the tepal length (in cm).
scan.width is the tepal width (in cm).
scan.area is the tepal area (in cm2).
FM represents the tepal fresh mass (in g).
DM represents the tepal dry mass (in g).
In Table S2:
Code represents an individual leaf code.
LFM represents the leaf fresh mass (in g).
LDM represents the leaf dry mass (in g).
LA represents the lamina area (in cm2).
